# Supplementary material for: Low Diversity of Human Variation Despite Mostly Mild Functional Impact of De Novo Variants
Source: Front Mol Biosci. 2021 Mar 18;8:635382. doi: 10.3389/fmolb.2021.635382 (PMC8012514; doi:10.3389/fmolb.2021.635382)
Supplement: Supplementary file 1 [file datasheet1.zip]

Archive with 2 entries (2 files):
- supplementary_data_1.csv
- __MACOSX/._supplementary_data_1.csv
